# Supplementary material for: Association between Metabolic Phenotypes of Body Fatness and Incident Stroke: A Prospective Cohort Study of Chinese Community Residents
Source: Nutrients. 2022 Dec 9;14(24):5258. doi: 10.3390/nu14245258 (PMC9785835; doi:10.3390/nu14245258)
Supplement: Supplementary file 1 [file nutrients-14-05258-s001.zip]

Archive with 1 entries (1 files):
- nutrients-2051536-supplementary.pdf
